# Supplementary material for: Whole-Exome Sequencing Reveals Novel Candidate Driver Mutations and Potential Druggable Mutations in Patients with High-Risk Neuroblastoma
Source: J Pers Med. 2024 Sep 8;14(9):950. doi: 10.3390/jpm14090950 (PMC11433071; doi:10.3390/jpm14090950)
Supplement: Supplementary file 1 [file jpm-14-00950-s001.zip]

Archive with 9 entries (9 files):
- Supplementary Figure S1.pdf
- Supplementary Figure S2.pdf
- Supplementary Figure S3.pdf
- Supplementary Material.pdf
- Supplementary Table S1.xlsx
- Supplementary Table S2.xlsx
- Supplementary Table S3.xlsx
- Supplementary Table S4.xlsx
- Supplementary Table S5.xlsx
