# Supplementary material for: Whole-Exome Sequencing Reveals Novel Candidate Driver Mutations and Potential Druggable Mutations in Patients with High-Risk Neuroblastoma
Source: J Pers Med. 2024 Sep 8;14(9):950. doi: 10.3390/jpm14090950 (PMC11433071; doi:10.3390/jpm14090950)
Supplement: Supplementary file 1 [file jpm-14-00950-s001.zip › Supplementary Table S1.xlsx]

## Sheet: Supplementary Table S1.
Supplementary Table S1. List of our customized cancer-associated genes.
Gene
ALK
APC
ATM
BLM
BMPR1A
BRAF
BRCA1
BRCA2
BRIP1
BUB1B
CBL
CDC73
CDKN1C
CTR9
DDB2
DICER1
DIS3L2
ERCC1
ERCC2
ERCC3
ERCC4
ERCC5
EZH2
FANCA
FANCB
FANCC
FANCD2
FANCE
FANCF
FANCG
FANCI
FANCL
GPC3
HRAS
KRAS
MAP2K1
MAP2K2
MEN1
MLH1
MSH2
MSH6
NBN
NF1
NF2
NHP2
NOP10
NRAS
NSD1
PALB2
PAX5
PDGFRA
PDGFRB
PHOX2B
PMS2
POLH
PRKAR1A
PTCH1
PTEN
PTPN11
RAF1
RB1
RECQL4
REST
RET
RTEL1
SHOC2
SLX4
SMAD4
SMARCA4
SMARCB1
SOS1
STK11
SUFU
TERC
TERT
TP53
TRIM28
TRIM37
TRIP13
TSC1
TSC2
VHL
WRAP53
WRN
WT1
XPA
XPC
IKZF1
ETV6
RUNX1
FLT3
SETD2
KMT2A
CDKN2A
CREBBP
KMT2D
USP9X
ABL1
ZNF217
CTCF
WAC
MGA
EP300
ATRX
BTG1
TCF3
CD200
XBP1
ADD3
RAG1
JAK2
EBF1
ZNF384
TOX
RAG2
CRLF2
ELF1
MEF2D
TBL1XR1
WHSC1
INO80
SH2B3
LEMD3
ARID2
ATF7IP
ASXL2
SF3B1
CCND3
JAK3
MLLT10
U2AF1
NUP98
MYCN
MLLT1
ZFP36L2
KDM6A
LEF1
BCOR
DDX3X
RPL22
JAK1
IL7R
CDKN1B
NOTCH1
TAL1
PHF6
FBXW7
MYB
BCL11B
USP7
TLX3
DNM2
RPL10
PIK3R1
LMO2
TCF7
SUZ12
PTPN2
NKX2-1
RPL5
EED
TLX1
NUP214
STAT5B
CNOT3
MED12
AKT1
BAZ1A
ARID1A
ZBTB7A
TSPYL2
TAL2
PIK3CD
GATA3
NCOR1
DHX15
PIK3CA
CSF3R
GATA2
IDH2
CBFB
KIT
CEBPA
NPM1
MYC
CCND2
GLIS2
SMC3
GATA1
SHANK2
PTPRD
DROSHA
CTNNB1
AMER1
SIX1
DGCR8
ERG
IKZF3
TET2
ACTB
HDAC7
BCORL1
STAG2
ASXL1
NIPBL
HOXA10
UBA2
ZMIZ1
CHD4
FBXO28
SIX2
GNB1
IDH1
ZEB2
MAX
AXIN2
BAP1
CBP
CDH1
CDK4
CHEK2
COL7A1
CYLD
EGFR
ELANE
EPCAM
EXT1
EXT2
FGFR2
FGFR3
FH
FLCN
FMR1
GJB2
GLI3
GNAS1
H19
HMBS
KCNQ1OT1
LZTR1
MET
MITF
MMR
MTAP
NFIX1
NTRK1
POLD1
POLE
PRSS1
RAD51
RAD51C
RAD51D
RHBDF2
SDHA
SDHAF2
SDHB
SDHC
SDHD
SETBP1
SMARCE1
SRY
STAT3
TFAP2A
TGFBR1
TMEM127
UROD
XRCC3
ABCB11
DHCR7
DKC1
DOCK8
FAH
FANCM
FAND2
GBA
HFE
ITK
L2HGDH
MRE11A
MUTYH
NBS1
RECQL3
RMRP
SBDS
SERPINA1
SH2D1A
SLC25A13
SMARCA2
TRIM37
WAS
ABCC2
ABCG2
ACVRL1
APOBEC3B
ATR
BCL2L11
BDH1
C10orf11
CDK12
CHEK1
CYP2D6
DAPK1
DPYD
ENG
FAT1
FGD4
GREM1
HNF1A
HOXB13
HSD3B1
IL17F
LMO1
MBD4
MCPH1
MGMT
MPL
MTHFR
NLRP2
PDE4B
PMS1
PRF1
PTPN13
RAD51B
RIT1
RRM1
SLCO1B1
SPOP
SPRED1
TCL1A
TDG
TGFBR2
TP63
TSHR
TYMS
UGT1A1
VEGFA
XRCC1
AADACL4
ABCA4
ABCD1
ABI1
ABL2
ACD
ACKR3
ACSL3
ACSL6
ACVR1
ACVR2A
AFF1
AFF3
AFF4
AIP
AKAP9
AKT2
ALDH2
APOB
AR
ARHGAP26
ARHGEF12
ARID1B
ARID5B
ARNT
ASPSCR1
ATIC
ATP1A1
ATP2B3
AXIN1
B2M
BARD1
BAX
BCL10
BCL11A
BCL2
BCL3
BCL6
BCL7A
BCL9
BCL9L
BCR
BIRC3
BMP4
BRD3
BRD4
BTK
C11orf93
C17orf68
C2orf44
CACNA1D
CALR
CAMTA1
CANT1
CARD11
CARS
CASC5
CASP10
CASP8
CBFA2T3
CBLB
CBLC
CCDC6
CCNB1IP1
CCND1
CCNE1
CD274
CD74
CD79A
CD79B
CDC25A
CDH11
CDK6
CDKN1A
CDKN2C
CDX2
CHCHD7
CHIC2
CHN1
CIC
CIITA
CLP1
CLTC
CLTCL1
CNBP
CNTRL
COL1A1
COL2A1
COX6C
CREB1
CREB3L1
CREB3L2
CRTC1
CRTC3
CUX1
CXCR4
DAXX
DDIT3
DDR2
DDX10
DDX41
DDX5
DDX6
DEK
DIP2B
DNMT3A
DUSP10
DUX4L1
ECT2L
EIF3H
EIF4A2
ELF4
ELK4
ELL
ELN
EML4
EPAS1
EPO
EPS15
ERBB2
ERBB3
ERBB4
ERCC6
ERCC8
ESR1
ETNK1
ETV1
ETV4
ETV5
EWSR1
EZR
FAM175A
FAM46C
FAP
FAT2
FAT4
FBN2
FBXO11
FCGR2B
FCRL4
FEV
FGFR1
FGFR1OP
FGFR4
FHIT
FIP1L1
FLG
FLI1
FLNA
FNBP1
FOXA1
FOXL2
FOXO1
FOXO3
FOXO4
FOXP1
FRG1
FRG2
FSTL3
FUBP1
FUS
G6PC3
GAR1
GAS7
GMPS
GNA11
GNAQ
GNAS
GOLGA5
GOPC
GPHN
GRIN2A
H3F3A
H3F3B
HABP2
HAX1
HDAC2
HERPUD1
HEY1
HIP1
HIST1H3B
HIST1H4I
HLA-A
HLF
HMGA1
HMGA2
HMGN2P46
HNRNPA2B1
HOOK3
HOXA11
HOXA13
HOXA9
HOXC11
HOXC13
HOXD11
HOXD13
HSP90AA1
HSP90AB1
ID3
IGF2R
IGH
IGK
IGL
IKBKB
IL2
IL21R
IL6ST
IRF4
IRS4
JAZF1
JMJD1C
JUN
KAT6A
KAT6B
KBTBD4
KCNJ5
KDM5A
KDM5C
KDR
KDSR
KEAP1
KIAA1549
KIF5B
KLF4
KLF6
KLK2
KMT2C
KTN1
LAMA5
LASP1
LCK
LCP1
LHFP
LIFR
LPP
LRIG3
LYL1
MAF
MAFB
MALAT1
MALT1
MAML2
MAP2K4
MAP3K1
MAPK1
MC1R
MDM2
MDM4
MDS2
MECOM
MFN2
MKL1
MLF1
MLLT11
MLLT3
MLLT4
MLLT6
MN1
MNX1
MSI2
MSN
MTCP1
MTOR
MUC1
MYCL
MYD88
MYH11
MYNN
MYOD1
NACA
NCKIPSD
NCOA1
NCOA2
NCOA4
NCOR2
NDRG1
NFE2L2
NFIB
NFKB2
NFKBIE
NIN
NONO
NOTCH2
NPAT
NR4A3
NT5C2
NTHL1
NTRK3
NUMA1
NUTM1
NUTM2A
NUTM2B
OLIG2
OMD
OTX2
P2RY8
PALLD
PATZ1
PAX3
PAX7
PAX8
PBRM1
PBX1
PCBP1
PCM1
PCSK7
PDCD1LG2
PDE4DIP
PDGFB
PER1
PICALM
PIK3CB
PIM1
PINK1
PLAG1
PLCG1
PMEL
PML
POLD3
POLQ
POT1
POU2AF1
POU5F1
PPARG
PPM1D
PPP2R1A
PPP6C
PRCC
PRDM1
PRDM16
PRDM9
PREX2
PRKACA
PRRX1
PSIP1
PTCH2
PTCHD4
PTPRB
PTPRK
PTPRT
QKI
RABEP1
RAC1
RAD21
RAD50
RALGDS
RANBP17
RANBP2
RAP1GDS1
RARA
RBM10
RBM15
RBM8A
RECQL
REL
RHOA
RHOH
RHPN2
RMI2
RNF213
RNF43
ROS1
RPL11
RPL15
RPL19
RPL26
RPL35A
RPN1
RPS10
RPS17
RPS19
RPS24
RPS26
RPS7
SALL4
SAMD9
SAMD9L
SCG5
SCN9A
SDC4
SELP
SEPT5
SEPT6
SEPT9
SET
SFPQ
SH3GL1
SHROOM2
SI
SIRPA
SLC34A2
SLC45A3
SMAD2
SMAD3
SMAD7
SMC1A
SMG8
SMO
SNX29
SOCS1
SOX2
SPECC1
SPEN
SPRTN
SRC
SRGAP3
SRSF2
SRSF3
SS18
SS18L1
SSX1
SSX2
SSX4
STAT6
STX11
STXBP2
SYK
TAF15
TARBP2
TBR1
TBX3
TCEA1
TCF12
TCF7L1
TCF7L2
TCL6
TET1
TFAP4
TFE3
TFG
TFPT
TFRC
THRAP3
TIAM1
TINF2
TMPRSS2
TNFAIP3
TNFRSF14
TNFRSF17
TOP1
TPM3
TPM4
TPR
TRA
TRAF7
TRB
TRD
TRG
TRIM24
TRIM27
TRIM33
TRIP11
TRRAP
TTL
TYK2
UBR5
UNC13D
USP6
USP8
VTI1A
WDR64
WIF1
WWTR1
XPO1
XPO5
XRCC2
YWHAE
ZBTB16
ZFHX3
ZIC1
ZMYM2
ZMYM3
ZNF331
ZNF521
ZRSR2
CCSER1
HIST2H3D
LSAMP
ACVR1B
MAP3K13
PTK6
RACGAP1
TOP2A
RSF1
PABPC1
ZBTB10
LINC00290
MUC6
CTNNA1
ZNF703
BRD7
HDHD1
IL1RAPL1
MACROD2
PARK2
STS
MAP2K7
ITGAV
CDH10
HLA-C
KMT2B
OR11H1
SOX9
LATS2
BTG3
FHOD3
HLA-B
GPS2
MCL1
KANSL1
LRP1B
DIAPH2
SOX4
ZFP36L1
NAALADL2
AJUBA
KRT5
RASA1
VMP1
DMD
ADAM30
CASZ1
ATP5L
TNFRSF10B
SPTAN1
GMDS
EPHA2
EEF1A1
IFNL2
USP28
PDE4D
RPS6KA3
ARHGAP35
RARG
ELF3
FOXD4
ZNF750
HIF1A
PDYN
GLRX3
CD58
MLK4
OR4N2
QRSL1
CHD1
TTC28
AL356215.1
APOOL
BMPR2
CSF1R
FOXA2
PLEKHG1
ALB
WWOX
ZFX
FOSL2
KLF5
RHOB
ZNF557
TGIF1
SEMA6A
DEPDC5
SMTNL2
PPP2R2A
SH3KBP1
KRTAP5-5
RXRA
IRF2
CSMD1
PCDH11X
PRKG1
ZNRF3
RIPK4
EYS
ZFPM1
NRG1
PARD3
SMARCA1
NEGR1
IGLL5
HIST1H1C
SMARCD1
SMG6
AMBRA1
ERRFI1
VPS13B
LRRN3
USP22
ATG7
IGF1R
FOXQ1
WWC3
OSBPL1A
FBXL17
RNF111
SGCZ
ANKRD11
C1orf101
NTRK2
NDUFAF2
KIAA1217
SGPP2
BACE2
IMMP2L
MAST1
CREB5
RP11-436K8.1
GOLGA6L6
TNRC6B
PTPRN2
BICC1
ARNT2
ATF1
MEGF8
SAV1
TACC3
RP11-686G23.2
ATE1
TFCP2
HYDIN
STMN2
RSPO2
CLINT1
TBC1D4
MCU
AKAP12
CRK
GAGE12J
ASH1L
TVP23C-CDRT4
TMCC1
GNAZ
NUCKS1
GRIP1
ESRRG
ROCK1
SPEG
TACC2
PITPNA
ABCB1
TENC1
SCNN1B
CCDC84
ZNF346
AKT3
CRLS1
PNPLA7
CHST10
SEPT14
OBSCN
RSPO3
CLIC5
KCTD1
IQCK
A1CF
AFDN
ANK1
ARAF
ARHGAP5
ARHGEF10
ARHGEF10L
ASPM
BCL2L12
BCLAF1
BIRC6
BMP5
BTG2
C15orf65
CASP3
CASP9
CCNC
CCR4
CCR7
CD209
CD28
CDH17
CEP89
CHD2
CHST11
CLIP1
CNBD1
CNTNAP2
COL3A1
CPEB3
CRNKL1
CSMD3
CTNNA2
CTNND1
CTNND2
CUL3
CYP2C8
CYSLTR2
DCAF12L2
DCC
DCTN1
DNAJB1
EIF1AX
EIF3E
EPHA3
EPHA7
ERC1
FADD
FAM131B
FAM135B
FAM47C
FAS
FAT3
FBLN2
FEN1
FES
FKBP9
FLT4
FOXR1
GLI1
GOLPH3
GPC5
GRM3
IGF2BP2
ISX
KAT7
KNL1
KNSTRN
LARP4B
LATS1
LEPROTL1
LHFPL6
LMNA
LSM14A
LYN
MACC1
MB21D2
MRTFA
MUC16
MUC4
MYH9
MYO5A
N4BP2
NAB2
NBEA
NFATC2
NSD2
NSD3
NUTM2D
PAFAH1B2
POLG
POLR2A
PPFIBP1
PRDM2
PRKCB
PRKD1
PRPF40B
PTPN6
PTPRC
PWWP2A
RAD17
RFWD3
RGPD3
RGS7
ROBO2
RUNX1T1
S100A7
SETD1B
SETDB1
SFRP4
SGK1
SHTN1
SKI
SND1
SOX21
STAG1
STIL
STRN
SUB1
TEC
TENT5C
TFEB
TMSB4X
TNC
USP44
VAV1
WDCP
WNK2
ZCCHC8
ZEB1
ZNF429
ZNF479
AVCR1
CDKN2B
DDX1
FLT1
H3-3A
MYCNOS
RELA
RYR1
TNFRSF6
