# Supplementary material for: Whole-Exome Sequencing Reveals Novel Candidate Driver Mutations and Potential Druggable Mutations in Patients with High-Risk Neuroblastoma
Source: J Pers Med. 2024 Sep 8;14(9):950. doi: 10.3390/jpm14090950 (PMC11433071; doi:10.3390/jpm14090950)
Supplement: Supplementary file 1 [file jpm-14-00950-s001.zip › Supplementary Table S3.xlsx]

## Sheet: Supplementary Table S3.
Supplementary Table S3. Correlation of clinicopathological features with the mutational status of the top 10 frequently mutated genes.
Parameters	Total	MUC4		p-value	MUC16		p-value	FLG		p-value	OBSCN		p-value	RNF213		p-value	DMD		p-value	KMT2C		p-value	RANBP2		p-value	APOB		p-value	PREX2		p-value
		Mutant (n = 33)	Wild type (n = 15)		Mutant (n = 18)	Wild type (n = 30)		Mutant (n = 13)	Wild type (n = 35)		Mutant (n = 8)	Wild type (n = 40)		Mutant (n = 8)	Wild type (n = 40)		Mutant (n = 7)	Wild type (n = 41)		Mutant (n = 6)	Wild type (n = 42)		Mutant (n = 6)	Wild type (n = 42)		Mutant (n = 5)	Wild type (n = 43)		Mutant (n = 5)	Wild type (n = 43)
Sex
Male	32 (66.7)	22 (68.8)	10 (31.2)	1	11 (34.4)	21 (65.6)	0.545	7 (21.9)	25 (78.1)	0.31	6 (18.7)	26 (81.3)	0.701	6 (18.7)	26 (81.3)	0.701	2 (6.2)	30 (93.8)	0.033*	4 (12.5)	28 (87.5)	1	5 (15.6)	27 (84.4)	0.648	4 (12.5)	28 (87.5)	0.652	2 (6.2)	30 (93.8)	0.316
Female	16 (33.3)	11 (68.8)	5 (31.2)		7 (43.8)	9 (56.2)		6 (37.5)	10 (62.5)		2 (12.5)	14 (87.5)		2 (12.5)	14 (87.5)		5 (31.2)	11 (68.8)		2 (12.5)	14 (87.5)		1 (6.2)	15 (93.8)		1 (6.2)	15 (93.8)		3 (18.7)	13 (81.3)
Age at diagnosis	3.63 ± 3.41
Mean ± SD	2.7 (0.3-16.8)	3.4 ± 2.6	4.1 ± 4.9	0.664	3.8 ± 3.5	3.5 ± 3.4	0.782	4.8 ± 4.4	3.2 ± 2.9	0.147	4.0 ± 4.6	3.6 ± 3.2	0.814	2.2 ± 1.4	3.9 ± 3.6	0.198	5.2 ± 6.0	3.4 ± 2.8	0.907	4.3 ± 5.5	3.5 ± 3.1	0.512	5.6 ± 5.8	3.3 ± 2.9	0.334	5.4 ± 3.7	3.4 ± 3.4	0.182	4.5 ± 3.6	3.5 ± 3.4	0.499
Median (range)		3.0 (0.3 - 10.2)	2.4 (0.8 - 16.8)		3.0 (0.7 - 14.7)	2.4 (0.3 - 16.8)		3.1 (0.9 - 16.8)	2.1 (0.3 - 14.7)		2.5 (0.4 - 14.7)	2.7 (0.3 - 16.8)		1.9 (0.7 - 5.1)	3.0 (0.3 - 16.8)		2.4 (0.9 - 16.8)	2.9 (0.3 - 14.7)		1.6 (0.7 - 14.7)	3.0 (0.3 - 16.8)		4.1 (1.4 - 16.8)	2.4 (0.3 - 14.7)		5.9 (0.8 - 10.2)	2.4 (0.3 - 16.8)		3.0 (0.8 - 10.2)	2.4 (0.3 - 16.8)
<18 months	12 (25)	7 (58.3)	5 (41.7)	0.476	4 (33.3)	8 (66.7)	1	2 (16.7)	10 (83.3)	0.469	2 (16.7)	10 (83.3)	1	2 (16.7)	10 (83.3)	1	2 (16.7)	10 (83.3)	1	3 (25.0)	9 (75.0)	0.156	2 (16.7)	10 (83.3)	0.631	1 (8.3)	11 (91.7)	1	1 (8.3)	11 (91.7)	1
≥18 months	36 (75)	26 (72.2)	10 (27.8)		14 (38.9)	22 (61.1)		11 (30.6)	25 (69.4)		6 (16.7)	30 (83.3)		6 (16.7)	30 (83.3)		5 (13.9)	31 (86.1)		3 (8.3)	33 (91.7)		4 (11.1)	32 (88.9)		4 (11.1)	32 (88.9)		4 (11.1)	32 (88.9)
INRG stage
L2	2 (4.2)	1 (50.0)	1 (50.0)	0.202	1 (50.0)	1 (50.0)	1	0 (0.0)	2 (100.0)	0.761	1 (50.0)	1 (50.0)	0.36	1 (50.0)	1 (50.0)	0.36	0 (0.0)	2 (100.0)	0.562	0 (0.0)	2 (100.0)	0.051	1 (50.0)	1 (50.0)	0.111	0 (0.0)	2 (100.0)	0.438	0 (0.0)	2 (100.0)	0.438
M	43 (89.6)	31 (72.1)	12 (27.9)		16 (37.2)	27 (62.8)		13 (30.2)	30 (69.8)		7 (16.3)	36 (83.7)		7 (16.3)	36 (83.7)		6 (14.0)	37 (86.0)		4 (9.3)	39 (90.7)		4 (9.3)	39 (90.7)		4 (9.3)	39 (90.7)		4 (9.3)	39 (90.7)
MS	3 (6.2)	1 (33.3)	2 (66.7)		1 (33.3)	2 (66.7)		0 (0.0)	3 (100.0)		0 (0.0)	3 (100.0)		0 (0.0)	3 (100.0)		1 (33.3)	2 (66.7)		2 (66.7)	1 (33.3)		1 (33.3)	2 (66.7)		1 (33.3)	2 (66.7)		1 (33.3)	2 (66.7)
INSS stage
1	1 (2.1)	1 (100)	0 (0.0)	0.168	0 (0.0)	1 (100)	0.802	0 (0.0)	1 (100.0)	1	1 (100.0)	0 (0.0)	0.445	1 (100.0)	0 (0.0)	0.445	0 (0.0)	1 (100.0)	0.397	0 (0.0)	1 (100.0)	0.051	0 (0.0)	1 (100.0)	0.051	0 (0.0)	1 (100.0)	0.438	0 (0.0)	1 (100.0)	0.438
2A	1 (2.1)	0 (0.0)	1 (100)		1 (100)	0 (0.0)		0 (0.0)	1 (100.0)		0 (0.0)	1 (100.0)		0 (0.0)	1 (100.0)		0 (0.0)	1 (100.0)		0 (0.0)	1 (100.0)		1 (100.0)	0 (0.0)		0 (0.0)	1 (100.0)		0 (0.0)	1 (100.0)
3	1 (2.1)	0 (0.0)	1 (100)		0 (0.0)	1 (100)		0 (0.0)	1 (100.0)		0 (0.0)	1 (100.0)		0 (0.0)	1 (100.0)		1 (100.0)	0 (0.0)		0 (0.0)	1 (100.0)		1 (100.0)	0 (0.0)		0 (0.0)	1 (100.0)		0 (0.0)	1 (100.0)
4	43 (89.6)	31 (72.1)	12 (27.9)		16 (37.2)	27 (62.8)		13 (30.2)	30 (69.8)		7 (16.3)	36 (83.7)		7 (16.3)	36 (83.7)		6 (14.0)	37 (86.0)		4 (9.3)	39 (90.7)		4 (9.3)	39 (90.7)		4 (9.3)	39 (90.7)		4 (9.3)	39 (90.7)
4S	2 (4.1)	1 (50)	1 (50)		1 (50.0)	1 (50.0)		0 (0.0)	2 (100.0)		0 (0.0)	2 (100.0)		0 (0.0)	2 (100.0)		0 (0.0)	2 (100.0)		2 (100.0)	0 (0.0)		0 (0.0)	2 (100.0)		1 (50.0)	1 (50.0)		1 (50.0)	1 (50.0)
Pre-treatment risk group
High risk	44 (91.6)	31 (70.5)	13 (29.5)	0.179	17 (38.6)	27 (61.4)	0.772	13 (29.5)	31 (70.5)	1	7 (15.9)	37 (84.1)	0.53	7 (15.9)	37 (84.1)	0.53	6 (13.6)	38 (86.4)	0.48	4 (9.1)	40 (90.9)	0.071	4 (9.1)	40 (90.9)	0.027*	5 (11.4)	39 (88.6)	1	5 (11.4)	39 (88.6)	1
Standard risk	2 (4.2)	0 (0.0)	2 (100)		0 (0.0)	2 (100.0)		0 (0.0)	2 (100.0)		0 (0.0)	2 (100.0)		0 (0.0)	2 (100.0)		1 (50.0)	1 (50.0)		1 (50.0)	1 (50.0)		2 (100.0)	0 (0.0)		0 (0.0)	2 (100.0)		0 (0.0)	2 (100.0)
Low risk	2 (4.2)	2 (100)	0 (0.0)		1 (50.0)	1 (50.0)		0 (0.0)	2 (100.0)		1 (50.0)	1 (50.0)		1 (50.0)	1 (50.0)		0 (0.0)	2 (100.0)		1 (50.0)	1 (50.0)		0 (0.0)	2 (100.0)		0 (0.0)	2 (100.0)		0 (0.0)	2 (100.0)
TMB
High	25 (52.1)	19 (76.0)	6 (24.0)	0.353	9 (36.0)	16 (64.0)	1	7 (28.0)	18 (72.0)	1	5 (20.0)	20 (80.0)	0.703	6 (24.0)	19 (76.0)	0.249	4 (16.0)	21 (84.0)	1	2 (8.0)	23 (92.0)	0.407	2 (8.0)	23 (92.0)	0.407	3 (12.0)	22 (88.0)	1	4 (16.0)	21 (84.0)	0.35
Low	23 (47.9)	14 (60.9)	9 (39.1)		9 (39.1)	14 (60.9)		6 (26.1)	17 (73.9)		3 (13.0)	20 (87.0)		2 (8.7)	21 (91.3)		3 (13.0)	20 (87.0)		4 (17.4)	19 (82.6)		4 (17.4)	19 (82.6)		2 (8.7)	21 (91.3)		1 (4.3)	22 (95.7)
MYCN amplification		n = 5	n = 4		n = 3	n = 6		n = 1	n = 8		n = 2	n = 7		n = 1	n = 8		n = 2	n = 7		n = 3	n = 6		n = 3	n = 6		n = 1	n = 8		n = 1	n = 8
Yes	5 (10.4)	3 (60.0)	2 (50.0)	1	2 (66.7)	3 (50.0)	1	1 (100.0)	4 (50.0)	1	1 (50.0)	4 (57.1)	1	0 (0.0)	5 (62.5)	0.444	1 (50.0)	4 (57.1)	1	1 (33.3)	4 (66.7)	0.524	1 (33.3)	4 (66.7)	0.524	1 (100.0)	4 (50.0)	1	1 (100.0)	4 (50.0)	1
No	4 (8.3)	2 (40.0)	2 (50.0)		1 (33.3)	3 (50.0)		0 (0.0)	4 (50.0)		1 (50.0)	3 (42.9)		1 (100.0)	3 (37.5)		1 (50.0)	3 (42.9)		2 (66.7)	2 (33.3)		2 (66.7)	2 (33.3)		0 (0.0)	4 (50.0)		0 (0.0)	4 (50.0)
Tumor size (cm), N = 43
Mean ± SD	6.1 ± 3.2	6.8 ± 3.5	4.6 ± 1.4	0.057	6.4 ± 3.4	5.9 ± 3.2	0.582	5.5 ± 2.8	6.3 ± 3.3	0.576	5.0 ± 1.7	6.3 ± 3.4	0.699	6.9 ± 4.3	6.0 ± 3.0	0.804	5.8 ± 1.5	6.1 ± 3.4	0.585	5.7 ± 3.0	6.1 ± 3.3	0.894	4.8 ± 1.8	6.3 ± 3.3	0.332	6.7 ± 2.0	6.0 ± 3.3	0.27	5.4 ± 0.8	6.2 ± 3.3	0.834
Median (range)	5.0 (2.5-15.0)	6 (2.5 - 15)	4.35 (2.5 - 8)		5 (3 - 15)	5 (2.5 - 13)		5 (3 - 13)	5 (2.5 - 15)		5 (2.5 - 7.5)	5 (2.5 - 15)		4.5 (3 - 15)	5 (2.5 - 13)		5.5 (4 - 8)	5 (2.5 - 15)		4.5 (4 - 11)	5 (2.5 - 15)		4 (4 - 8)	5 (2.5 - 15)		6 (4.5 - 10)	5 (2.5 - 15)		5.5 (4.5 - 6)	5 (2.5 - 15)
Tumor histology		n = 31	n = 14		n = 16	n = 29		n = 12	n = 33		n = 7	n = 38		n = 7	n = 38		n = 6	n = 39		n = 6	n = 39		n = 5	n = 40		n = 5	n = 40		n = 5	n = 40
Ganglioneuroblastoma	9 (18.8)	7 (22.6)	2 (14.3)	0.127	3 (18.8)	6 (20.7)	0.655	5 (41.7)	4 (12.1)	0.115	2 (28.6)	7 (18.4)	0.258	1 (14.3)	8 (21.1)	0.7	3 (50.0)	6 (15.4)	0.136	0 (0.0)	9 (23.1)	0.432	1 (20.0)	8 (20.0)	1	0 (0.0)	9 (22.5)	0.619	2 (40.0)	7 (17.5)	0.484
Ganglioneuroma	6 (12.5)	6 (19.4)	0 (0.0)		1 (6.3)	5 (17.2)		1 (8.3)	5 (15.2)		2 (28.6)	4 (10.5)		0 (0.0)	6 (15.8)		0 (0.0)	6 (15.4)		1 (16.7)	5 (12.8)		0 (0.0)	6 (15.0)		1 (20.0)	5 (12.5)		0 (0.0)	6 (15.0)
Neuroblastoma	30 (62.5)	18 (58.1)	12 (85.7)		12 (75.0)	18 (62.1)		6 (50.0)	24 (72.7)		3 (42.9)	27 (71.1)		6 (85.7)	24 (63.2)		3 (50.0)	27 (69.2)		5 (83.3)	25 (64.1)		4 (80.0)	26 (65.0)		4 (80.0)	26 (65.0)		3 (60.0)	27 (67.5)
Primary site
Adrenal	26 (54.2)	20 (76.9)	6 (23.1)	0.223	11 (42.3)	15 (57.7)	0.555	6 (23.1)	20 (76.9)	0.532	4 (15.4)	22 (84.6)	1	5 (19.2)	21 (80.8)	0.71	5 (19.2)	21 (80.8)	0.429	1 (3.8)	25 (96.2)	0.081	2 (7.7)	24 (92.3)	0.392	1 (3.8)	25 (96.2)	0.165	2 (7.7)	24 (92.3)	0.649
Extra-adrenal	22 (45.8)	13 (59.1)	9 (40.9)		7 (31.8)	15 (68.2)		7 (31.8)	15 (68.2)		4 (18.2)	18 (81.8)		3 (13.6)	19 (86.4)		2 (9.1)	20 (90.9)		5 (22.7)	17 (77.3)		4 (18.2)	18 (81.8)		4 (18.2)	18 (81.8)		3 (13.6)	19 (86.4)
Metastasis
Yes	46 (95.8)	32 (97.0)	14 (31.1)	0.532	17 (37.8)	29 (96.7)	1	13 (28.9)	33 (94.3)	1	7 (15.6)	39 (97.5)	0.309	7 (15.6)	39 (97.5)	0.309	7 (15.6)	39 (95.1)	1	6 (13.3)	40 (95.2)	1	5 (11.1)	41 (97.6)	0.237	5 (11.1)	41 (95.3)	1	5 (11.1)	41 (95.3)	1
No	2 (4.2)	1 (3.0)	1 (33.3)		1 (33.3)	1 (3.3)		0 (0.0)	2 (5.7)		1 (33.3)	1 (2.5)		1 (33.3)	1 (2.5)		0 (0.0)	2 (4.9)		0 (0.0)	2 (4.8)		1 (33.3)	1 (2.4)		0 (0.0)	2 (4.7)		0 (0.0)	2 (4.7)
Metastatic site, n = 45
BM
Yes	26 (57.8)	19 (73.1)	7 (26.9)	0.543	7 (26.9)	19 (73.1)	0.138	9 (34.6)	17 (65.4)	0.329	2 (7.7)	24 (92.3)	0.119	5 (19.2)	21 (80.8)	0.71	4 (15.4)	22 (84.6)	1	2 (7.7)	24 (92.3)	0.392	4 (15.4)	22 (84.6)	0.674	2 (7.7)	24 (92.3)	0.649	3 (11.5)	23 (88.5)	1
No	22 (42.2)	14 (63.6)	8 (36.4)		11 (50.0)	11 (50.0)		4 (18.2)	18 (81.8)		6 (27.3)	16 (72.7)		3 (13.6)	19 (86.4)		3 (13.6)	19 (86.4)		4 (18.2)	18 (81.8)		2 (9.1)	20 (90.9)		3 (13.6)	19 (86.4)		2 (9.1)	20 (90.9)
Bone
Yes	38 (84.4)	26 (68.4)	12 (31.6)	1	15 (39.5)	23 (60.5)	0.722	12 (31.6)	26 (68.4)	0.248	7 (18.4)	31 (81.6)	1	4 (10.5)	34 (89.5)	0.047*	6 (15.8)	32 (84.2)	1	3 (7.9)	35 (92.1)	0.095	4 (10.5)	34 (89.5)	0.591	4 (10.5)	34 (89.5)	1	4 (10.5)	34 (89.5)	1
No	10 (15.6)	7 (70.0)	3 (30.0)		3 (30.0)	7 (70.0)		1 (10.0)	9 (90.0)		1 (10.0)	9 (90.0)		4 (40.0)	6 (60.0)		1 (10.0)	9 (90.0)		3 (30.0)	7 (70.0)		2 (20.0)	8 (80.0)		1 (10.0)	9 (90.0)		1 (10.0)	9 (90.0)
CNS
Yes	1 (2.2)	1 (100)	0 (0.0)	1	1 (100)	0 (0.0)	0.375	0 (0.0)	1 (100)	1	0 (0.0)	1 (100)	1	0 (0.0)	1 (100)	1	0 (0.0)	1 (100)	1	0 (0.0)	1 (100)	1	0 (0.0)	1 (100)	1	0 (0.0)	1 (100)	1	0 (0.0)	1 (100)	1
No	47 (97.8)	32 (68.1)	15 (31.9)		17 (36.2)	30 (63.8)		13 (27.7)	34 (72.3)		8 (17.0)	39 (83.0)		8 (17.0)	39 (83.0)		7 (14.9)	40 (85.1)		6 (12.8)	41 (87.2)		6 (12.8)	41 (87.2)		5 (10.6)	42 (89.4)		5 (10.6)	42 (89.4)
Liver
Yes	8 (17.8)	5 (62.5)	3 (37.5)	0.692	3 (37.5)	5 (62.5)	1	1 (12.5)	7 (87.5)	0.418	0 (0.0)	8 (100.0)	0.32	2 (25.0)	6 (75.0)	0.605	0 (0.0)	8 (100.0)	0.583	2 (25.0)	6 (75.0)	0.258	0 (0.0)	8 (100.0)	0.571	2 (25.0)	6 (75.0)	0.189	1 (12.5)	7 (87.5)	1
No	40 (82.2)	28 (70.0)	12 (30.0)		15 (37.5)	25 (62.5)		12 (30.0)	28 (70.0)		8 (20.0)	32 (80.0)		6 (15.0)	34 (85.0)		7 (17.5)	33 (82.5)		4 (10.0)	36 (90.0)		6 (15.0)	34 (85.0)		3 (7.5)	37 (92.5)		4 (10.0)	36 (90.0)
LN
Yes	6 (13.3)	4 (66.7)	2 (33.3)	1	2 (33.3)	4 (66.7)	1	2 (33.3)	4 (66.7)	0.656	1 (16.7)	5 (83.3)	1	0 (0.0)	6 (100.0)	0.571	1 (16.7)	5 (83.3)	1	1 (16.7)	5 (83.3)	0.573	0 (0.0)	6 (100.0)	1	1 (16.7)	5 (83.3)	0.503	0 (0.0)	6 (100.0)	1
No	42 (86.7)	29 (69.0)	13 (31.0)		16 (38.1)	26 (61.9)		11 (26.2)	31 (73.8)		7 (16.7)	35 (83.3)		8 (19.0)	34 (81.0)		6 (14.3)	36 (85.7)		5 (11.9)	37 (88.1)		6 (14.3)	36 (85.7)		4 (9.5)	38 (90.5)		5 (11.9)	37 (88.1)
Lung
Yes	7 (15.6)	5 (71.4)	2 (28.6)	1	1 (14.3)	6 (85.7)	0.231	2 (28.6)	5 (71.4)	1	1 (14.3)	6 (85.7)	1	1 (14.3)	6 (85.7)	1	3 (42.9)	4 (57.1)	0.053	0 (0.0)	7 (100.0)	0.573	0 (0.0)	7 (100.0)	0.573	0 (0.0)	7 (100.0)	1	1 (14.3)	6 (85.7)	0.562
No	41 (84.4)	28 (68.3)	13 (31.7)		17 (41.5)	24 (58.5)		11 (26.8)	30 (73.2)		7 (17.1)	34 (82.9)		7 (17.1)	34 (82.9)		4 (9.8)	37 (90.2)		6 (14.6)	35 (85.4)		6 (14.6)	35 (85.4)		5 (12.2)	36 (87.8)		4 (9.8)	37 (90.2)
Orbit
Yes	2 (4.4)	2 (100.0)	0 (0.0)	1	1 (50.0)	1 (50.0)	1	0 (0.0)	2 (100.0)	1	0 (0.0)	2 (100.0)	1	0 (0.0)	2 (100.0)	1	0 (0.0)	2 (100.0)	1	0 (0.0)	2 (100.0)	1	0 (0.0)	2 (100.0)	1	0 (0.0)	2 (100.0)	1	0 (0.0)	2 (100.0)	1
No	46 (95.6)	31 (67.4)	15 (32.6)		17 (37.0)	29 (63.0)		13 (28.3)	33 (71.7)		8 (17.4)	38 (82.6)		8 (17.4)	38 (82.6)		7 (15.2)	39 (84.8)		6 (13.0)	40 (87.0)		6 (13.0)	40 (87.0)		5 (10.9)	41 (89.1)		5 (10.9)	41 (89.1)
Skin
Yes	1 (2.2)	1 (100)	0 (0.0)	1	1 (100)	0 (0.0)	0.375	0 (0.0)	1 (100)	1	0 (0.0)	1 (100)	1	0 (0.0)	1 (100)	1	0 (0.0)	1 (100)	1	1 (100)	0 (0.0)	0.125	0 (0.0)	1 (100)	1	0 (0.0)	1 (100)	1	0 (0.0)	1 (100)	1
No	47 (97.8)	32 (68.1)	15 (31.9)		17 (36.2)	30 (63.8)		13 (27.7)	34 (72.3)		8 (17.0)	39 (83.0)		8 (17.0)	39 (83.0)		7 (14.9)	40 (85.1)		5 (10.6)	42 (89.4)		6 (12.8)	41 (87.2)		5 (10.6)	42 (89.4)		5 (10.6)	42 (89.4)
Spine
Yes	3 (6.7)	3 (100.0)	0 (0.0)	0.542	1 (33.3)	2 (66.7)	1	1 (33.3)	2 (66.7)	1	1 (33.3)	2 (66.7)	0.429	0 (0.0)	3 (100.0)	1	0 (0.0)	3 (100.0)	1	0 (0.0)	3 (100.0)	1	0 (0.0)	3 (100.0)	1	0 (0.0)	3 (100.0)	1	0 (0.0)	3 (100.0)	1
No	45 (93.3)	30 (66.7)	15 (33.3)		17 (37.8)	28 (62.2)		12 (26.7)	33 (73.3)		7 (15.6)	38 (84.4)		8 (17.8)	37 (82.2)		7 (15.6)	38 (84.4)		6 (13.3)	39 (86.7)		6 (13.3)	39 (86.7)		5 (11.1)	40 (88.9)		5 (11.1)	40 (88.9)
Recurrence
Yes	5 (10.4)	3 (60.0)	2 (40.0)	0.642	0 (0.0)	5 (100.0)	0.142	3 (60.0)	2 (40.0)	0.115	0 (0.0)	5 (100.0)	0.573	1 (20.0)	4 (80.0)	1	1 (20.0)	4 (80.0)	0.562	2 (40.0)	3 (60.0)	0.111	2 (40.0)	3 (60.0)	0.111	0 (0.0)	5 (100.0)	1	0 (0.0)	5 (100.0)	1
No	43 (89.6)	30 (69.8)	13 (30.2)		18 (41.9)	25 (58.1)		10 (23.3)	33 (76.7)		8 (18.6)	35 (81.4)		7 (16.3)	36 (83.7)		6 (14.0)	37 (86.0)		4 (9.3)	39 (90.7)		4 (9.3)	39 (90.7)		5 (11.6)	38 (88.4)		5 (11.6)	38 (88.4)
Stage collection	n = 45	n = 31	n = 14		n = 16	n = 29		n = 12	n = 33		n = 7	n = 38		n = 7	n = 38		n = 6	n = 39		n = 6	n = 39		n = 5	n = 40		n = 5	n = 40		n = 5	n = 40
Pre-CM	2 (4.4)	1 (3.2)	1 (7.1)	0.53	1 (6.3)	1 (3.4)	1	0 (0.0)	2 (6.1)	1	0 (0.0)	2 (5.3)	1	0 (0.0)	2 (5.3)	1	0 (0.0)	2 (5.1)	1	1 (16.7)	1 (2.6)	0.252	0 (0.0)	2 (5.0)	1	0 (0.0)	2 (5.0)	1	0 (0.0)	2 (5.0)	1
Post-CM	43 (95.6)	30 (96.8)	13 (92.9)		15 (93.8)	28 (96.6)		12 (100.0)	31 (93.9)		7 (100.0)	36 (94.7)		7 (100.0)	36 (94.7)		6 (100.0)	37 (94.9)		5 (83.3)	38 (97.4)		5 (100.0)	38 (95.0)		5 (100.0)	38 (95.0)		5 (100.0)	38 (95.0)
Response to treatment	n = 43	n = 30	n = 13		n = 15	n = 28		n = 12	n = 31		n = 7	n = 36		n = 7	n = 36		n = 6	n = 37		n = 5	n = 38		n = 5	n = 38		n = 5	n = 38		n = 5	n = 38
Complete response	27 (62.8)	17 (56.7)	10 (76.9)	0.543	10 (66.7)	17 (60.7)	0.179	7 (58.3)	20 (64.5)	0.881	4 (57.1)	23 (63.9)	0.309	5 (71.4)	22 (61.1)	0.85	4 (66.7)	23 (62.2)	1	3 (60.0)	24 (63.2)	0.09	3 (60.0)	24 (63.2)	0.799	1 (20.0)	26 (68.4)	0.021*	2 (40.0)	25 (65.8)	0.19
Partial response	11 (25.6)	9 (30.0)	2 (15.4)		5 (33.3)	6 (21.4)		3 (25.0)	8 (25.8)		1 (14.3)	10 (27.8)		1 (14.3)	10 (27.8)		2 (33.3)	9 (24.3)		0 (0.0)	11 (28.9)		1 (20.0)	10 (26.3)		4 (80.0)	7 (18.4)		3 (60.0)	8 (21.1)
Stable disease	5 (11.6)	4 (13.3)	1 (7.7)		0 (0.0)	5 (17.9)		2 (16.7)	3 (9.7)		2 (28.6)	3 (8.3)		1 (14.3)	4 (11.1)		0 (0.0)	5 (13.5)		2 (40.0)	3 (7.9)		1 (20.0)	4 (10.5)		0 (0.0)	5 (13.2)		0 (0.0)	5 (13.2)
Radiation	n = 45	n = 31	n = 14		n = 16	n = 29		n = 12	n = 33		n = 7	n = 38		n = 7	n = 38		n = 6	n = 39		n = 6	n = 39		n = 5	n = 40		n = 5	n = 40		n = 5	n = 40
Yes	6 (13.3)	2 (6.5)	4 (28.6)	0.065	1 (6.3)	5 (17.2)	0.399	3 (25.0)	3 (9.1)	0.319	0 (0.0)	6 (15.8)	0.569	0 (0.0)	6 (15.8)	0.569	1 (16.7)	5 (12.8)	1	1 (16.7)	5 (12.8)	1	1 (20.0)	5 (12.5)	0.529	0 (0.0)	6 (15.0)	1	0 (0.0)	6 (15.0)	1
No	39 (86.7)	29 (93.5)	10 (71.4)		15 (93.8)	24 (82.8)		9 (75.0)	30 (90.9)		7 (100.0)	32 (84.2)		7 (100.0)	32 (84.2)		5 (83.3)	34 (87.2)		5 (83.3)	34 (87.2)		4 (80.0)	35 (87.5)		5 (100.0)	34 (85.0)		5 (100.0)	34 (85.0)
Vital status at last follow-up		n = 33	n = 15		n = 18	n = 30		n = 13	n = 35		n = 8	n = 40		n = 8	n = 40		n = 7	n = 41		n = 6	n = 42		n = 6	n = 42		n = 5	n = 43		n = 5	n = 43
Alive	40 (83.3)	28 (84.8)	12 (80.0)	0.692	17 (94.4)	23 (76.7)	0.229	10 (76.9)	30 (85.7)	0.664	6 (75.0)	34 (85.0)	0.605	7 (87.5)	33 (82.5)	1	5 (71.4)	35 (85.4)	0.33	6 (100.0)	34 (81.0)	0.571	5 (83.3)	35 (83.3)	1	4 (80.0)	36 (83.7)	1	4 (80.0)	36 (83.7)	1
Dead	8 (16.7)	5 (15.2)	3 (20.0)		1 (5.6)	7 (23.3)		3 (23.1)	5 (14.3)		2 (25.0)	6 (15.0)		1 (12.5)	7 (17.5)		2 (28.6)	6 (14.6)		0	8 (19.0)		1 (16.7)	7 (16.7)		1 (20.0)	7 (16.3)		1 (20.0)	7 (16.3)
Vital status at 5 years
Alive	17 (35.4)	13 (76.5)	4 (23.5)	0.521	7 (41.2)	10 (58.8)	0.761	4 (23.5)	13 (76.5)	0.747	4 (23.5)	13 (76.5)	0.428	2 (11.8)	15 (88.2)	0.694	2 (11.8)	15 (88.2)	1	3 (17.6)	14 (82.4)	0.651	2 (11.8)	15 (88.2)	1	2 (11.8)	15 (88.2)	1	2 (11.8)	15 (88.2)	1
Dead	31 (64.6)	20 (64.5)	11 (35.5)		11 (35.5)	20 (64.5)		9 (29.0)	22 (71.0)		4 (12.9)	27 (87.1)		6 (19.4)	25 (80.6)		5 (16.1)	26 (83.9)		3 (9.7)	28 (90.3)		4 (12.9)	27 (87.1)		3 (9.7)	28 (90.3)		3 (9.7)	28 (90.3)
INRG, International Neuroblastoma Risk Group; INSS, International Neuroblastoma Staging System; TMB, tumor mutational burden; BM, bone marrow; CNS, central nervous system; LN, lymph node; CM, chemotherapy.
An asterisk indicates statistical significance.
